# Supplementary material for: Causal relationship between gut microbiota and diabetic complications: a two-sample Mendelian randomization study
Source: Diabetol Metab Syndr. 2024 Aug 20;16:202. doi: 10.1186/s13098-024-01424-7 (PMC11334315; doi:10.1186/s13098-024-01424-7)
Supplement: Supplementary file 1 — Additional file 1. Sensitive analyses for the causal results of the primary Mendelian randomization. Table S1 Heterogeneity tests for the causal results of the primary Mendelian randomization (p < 5 × 10–8). Table S2 Heterogeneity tests for the causal results of the primary Mendelian randomization (p < 1 × 10–6). Table S3 Pleiotropy tests for the causal results of the primary Mendelian randomization (p < × 10–8). Table S4 Pleiotropy tests for the causal results of the primary Mendelian randomization (p < 1 × 10–6). [file 13098_2024_1424_MOESM1_ESM.zip]

Archive with 3 entries (2 files):
- Additional file 1- Sensitive analyses for the causal results of the primary Mendelian randomization/Table S1-S2Heterogeneity tests for the causal results of the primary Mendelian randomization.xlsx
- Additional file 1- Sensitive analyses for the causal results of the primary Mendelian randomization/Table S3-S4Pleiotropy tests for the causal results of the primary Mendelian randomization.xlsx
- Additional file 1- Sensitive analyses for the causal results of the primary Mendelian randomization/
