# Supplementary material for: Causal relationship between gut microbiota and diabetic complications: a two-sample Mendelian randomization study
Source: Diabetol Metab Syndr. 2024 Aug 20;16:202. doi: 10.1186/s13098-024-01424-7 (PMC11334315; doi:10.1186/s13098-024-01424-7)
Supplement: Supplementary file 1 — Additional file 1. Sensitive analyses for the causal results of the primary Mendelian randomization. Table S1 Heterogeneity tests for the causal results of the primary Mendelian randomization (p < 5 × 10–8). Table S2 Heterogeneity tests for the causal results of the primary Mendelian randomization (p < 1 × 10–6). Table S3 Pleiotropy tests for the causal results of the primary Mendelian randomization (p < × 10–8). Table S4 Pleiotropy tests for the causal results of the primary Mendelian randomization (p < 1 × 10–6). [file 13098_2024_1424_MOESM1_ESM.zip › Additional file 1- Sensitive analyses for the causal results of the primary Mendelian randomization/Table S1-S2Heterogeneity tests for the causal results of the primary Mendelian randomization.xlsx]

## Sheet: p<5x10-8
Table S1 Heterogeneity tests for the causal results of the primary Mendelian randomization (p<5X10-8)
Exposure	Outcome	Methods	Cochran Q statistic	Heterogeneity p-value
class.Actinobacteria.id.419	Ketoacidosis in T2D	Inverse variance weighted	0.0897198	0.764534
phylum.Actinobacteria.id.400	Ketoacidosis in T2D	Inverse variance weighted	0.062109	0.803193
phylum.Actinobacteria.id.400	Late DKD in T2D	Inverse variance weighted	0.540941	0.462043
class.Actinobacteria.id.419	Late DKD in T1D	Inverse variance weighted	0.0181751	0.892758
order.Bifidobacteriales.id.432	Late DKD in T1D	MR Egger	0.0488949	0.824998
order.Bifidobacteriales.id.432	Late DKD in T1D	Inverse variance weighted	0.130559	0.936805
phylum.Actinobacteria.id.400	Late DKD in T1D	Inverse variance weighted	0.105188	0.74569
class.Actinobacteria.id.419	Early DKD in T1D	Inverse variance weighted	0.00270409	0.958528
family.Bifidobacteriaceae.id.433	Early DKD in T1D	MR Egger	0.11554	0.733923
family.Bifidobacteriaceae.id.433	Early DKD in T1D	Inverse variance weighted	0.133817	0.935281
genus.Bifidobacterium.id.436	Early DKD in T1D	MR Egger	0.133148	0.71519
genus.Bifidobacterium.id.436	Early DKD in T1D	Inverse variance weighted	0.137585	0.93352
order.Bifidobacteriales.id.432	Early DKD in T1D	MR Egger	0.11554	0.733923
order.Bifidobacteriales.id.432	Early DKD in T1D	Inverse variance weighted	0.133817	0.935281
phylum.Actinobacteria.id.400	Early DKD in T1D	Inverse variance weighted	0.0280487	0.866994
class.Actinobacteria.id.419	DKD in T1D	Inverse variance weighted	0.0209673	0.884868
family.Bifidobacteriaceae.id.433	DKD in T1D	MR Egger	0.17636	0.67452
family.Bifidobacteriaceae.id.433	DKD in T1D	Inverse variance weighted	0.328353	0.848592
genus.Bifidobacterium.id.436	DKD in T1D	MR Egger	0.227706	0.63323
genus.Bifidobacterium.id.436	DKD in T1D	Inverse variance weighted	0.323891	0.850488
order.Bifidobacteriales.id.432	DKD in T1D	MR Egger	0.17636	0.67452
order.Bifidobacteriales.id.432	DKD in T1D	Inverse variance weighted	0.328353	0.848592
phylum.Actinobacteria.id.400	DKD in T1D	Inverse variance weighted	0.0401093	0.841267

## Sheet: p<1x10-6
Table S2 Heterogeneity tests for the causal results of the primary Mendelian randomization (p<1X10-6)
Exposure	Outcome	Methods	Cochran Q statistic	Heterogeneity p-value
phylum.Actinobacteria.id.400	Ketoacidosis in T2D	MR Egger	0.259522	0.967452
phylum.Actinobacteria.id.400	Ketoacidosis in T2D	Inverse variance weighted	0.399095	0.982551
family.Bifidobacteriaceae.id.433	Early DKD in T1D	MR Egger	0.213234	0.975425
family.Bifidobacteriaceae.id.433	Early DKD in T1D	Inverse variance weighted	0.270623	0.991631
genus.Bifidobacterium.id.436	Early DKD in T1D	MR Egger	0.178677	0.980956
genus.Bifidobacterium.id.436	Early DKD in T1D	Inverse variance weighted	0.212366	0.994746
order.Bifidobacteriales.id.432	Early DKD in T1D	MR Egger	0.213234	0.975425
order.Bifidobacteriales.id.432	Early DKD in T1D	Inverse variance weighted	0.270623	0.991631
phylum.Actinobacteria.id.400	Early DKD in T1D	MR Egger	1.98518	0.575489
phylum.Actinobacteria.id.400	Early DKD in T1D	Inverse variance weighted	2.09188	0.718865
order.Bifidobacteriales.id.432	DKD in T1D	MR Egger	1.15454	0.763926
order.Bifidobacteriales.id.432	DKD in T1D	Inverse variance weighted	1.85038	0.763254
