# Supplementary material for: Causal relationship between gut microbiota and diabetic complications: a two-sample Mendelian randomization study
Source: Diabetol Metab Syndr. 2024 Aug 20;16:202. doi: 10.1186/s13098-024-01424-7 (PMC11334315; doi:10.1186/s13098-024-01424-7)
Supplement: Supplementary file 1 — Additional file 1. Sensitive analyses for the causal results of the primary Mendelian randomization. Table S1 Heterogeneity tests for the causal results of the primary Mendelian randomization (p < 5 × 10–8). Table S2 Heterogeneity tests for the causal results of the primary Mendelian randomization (p < 1 × 10–6). Table S3 Pleiotropy tests for the causal results of the primary Mendelian randomization (p < × 10–8). Table S4 Pleiotropy tests for the causal results of the primary Mendelian randomization (p < 1 × 10–6). [file 13098_2024_1424_MOESM1_ESM.zip › Additional file 1- Sensitive analyses for the causal results of the primary Mendelian randomization/Table S3-S4Pleiotropy tests for the causal results of the primary Mendelian randomization.xlsx]

## Sheet: p<5X10-8
Table S3 Pleiotropy tests for the causal results of the primary Mendelian randomization (p<5X10-8)
Exposure	Outcome	Egger_intercept	SE	p-value
class.Actinobacteria.id.419	Ketoacidosis in T2D	NA	NA	NA
phylum.Actinobacteria.id.400	Ketoacidosis in T2D	NA	NA	NA
phylum.Actinobacteria.id.400	Late DKD in T2D	NA	NA	NA
class.Actinobacteria.id.419	Late DKD in T1D	NA	NA	NA
order.Bifidobacteriales.id.432	Late DKD in T1D	0.33807	1.18302	0.822796
phylum.Actinobacteria.id.400	Late DKD in T1D	NA	NA	NA
class.Actinobacteria.id.419	Early DKD in T1D	NA	NA	NA
family.Bifidobacteriaceae.id.433	Early DKD in T1D	0.181784	1.34463	0.914452
genus.Bifidobacterium.id.436	Early DKD in T1D	0.0697212	1.0467	0.957657
order.Bifidobacteriales.id.432	Early DKD in T1D	0.181784	1.34463	0.914452
phylum.Actinobacteria.id.400	Early DKD in T1D	NA	NA	NA
class.Actinobacteria.id.419	DKD in T1D	NA	NA	NA
family.Bifidobacteriaceae.id.433	DKD in T1D	0.380803	0.976763	0.763345
genus.Bifidobacterium.id.436	DKD in T1D	0.234678	0.75669	0.808549
order.Bifidobacteriales.id.432	DKD in T1D	0.380803	0.976763	0.763345
phylum.Actinobacteria.id.400	DKD in T1D	NA	NA	NA

## Sheet: p<1x10-6
Table S4 Pleiotropy tests for the causal results of the primary Mendelian randomization (p<1X10-6)
Exposure	Outcome	Egger_intercept	SE	p-value
phylum.Actinobacteria.id.400	Ketoacidosis in T2D	-0.171256	0.4584	0.733545
family.Bifidobacteriaceae.id.433	Early DKD in T1D	-0.017079	0.0712931	0.826106
genus.Bifidobacterium.id.436	Early DKD in T1D	-0.0135248	0.0736858	0.866074
order.Bifidobacteriales.id.432	Early DKD in T1D	-0.017079	0.0712931	0.826106
phylum.Actinobacteria.id.400	Early DKD in T1D	0.0350057	0.107165	0.765393
order.Bifidobacteriales.id.432	DKD in T1D	0.0429147	0.0514461	0.465394
