# Supplementary material for: Causal relationship between gut microbiota and diabetic complications: a two-sample Mendelian randomization study
Source: Diabetol Metab Syndr. 2024 Aug 20;16:202. doi: 10.1186/s13098-024-01424-7 (PMC11334315; doi:10.1186/s13098-024-01424-7)
Supplement: Supplementary file 2 — Additional file 2. Sensitive analyses for the causal results of the bi-directional Mendelian randomization. Table S5 Heterogeneity tests for the causal results of the bi-directional Mendelian randomization (p < 5 × 10–8). Table S6 Heterogeneity tests for the causal results of the bi-directional Mendelian randomization (p < 1 × 10–6). Table S7 Pleiotropy tests for the causal results of the bi-directional Mendelian randomization (p < 5 × 10–8). Table S8 Pleiotropy tests for the causal results of the bi-directional Mendelian randomization (p < 1 × 10–6). [file 13098_2024_1424_MOESM2_ESM.zip]

Archive with 3 entries (2 files):
- Additional file 2- Sensitive analyses for the causal results of the bi-directional Mendelian randomization/Table S5 -S6Heterogeneity tests for the causal results of the bi-directional Mendelian randomization.xlsx
- Additional file 2- Sensitive analyses for the causal results of the bi-directional Mendelian randomization/Table S7-S8 Pleiotropy analyses tests for the causal results of the bi-directional Mendelian randomization.xlsx
- Additional file 2- Sensitive analyses for the causal results of the bi-directional Mendelian randomization/
