# Supplementary material for: Causal relationship between gut microbiota and diabetic complications: a two-sample Mendelian randomization study
Source: Diabetol Metab Syndr. 2024 Aug 20;16:202. doi: 10.1186/s13098-024-01424-7 (PMC11334315; doi:10.1186/s13098-024-01424-7)
Supplement: Supplementary file 2 — Additional file 2. Sensitive analyses for the causal results of the bi-directional Mendelian randomization. Table S5 Heterogeneity tests for the causal results of the bi-directional Mendelian randomization (p < 5 × 10–8). Table S6 Heterogeneity tests for the causal results of the bi-directional Mendelian randomization (p < 1 × 10–6). Table S7 Pleiotropy tests for the causal results of the bi-directional Mendelian randomization (p < 5 × 10–8). Table S8 Pleiotropy tests for the causal results of the bi-directional Mendelian randomization (p < 1 × 10–6). [file 13098_2024_1424_MOESM2_ESM.zip › Additional file 2- Sensitive analyses for the causal results of the bi-directional Mendelian randomization/Table S5 -S6Heterogeneity tests for the causal results of the bi-directional Mendelian randomization.xlsx]

## Sheet: p<5x10-8
Table S5 Heterogeneity tests for the causal results of the bi-directional Mendelian randomization (p<5X10-8)
Exposure	Outcome	Methods	Cochran Q statistic	Heterogeneity p-value
DR in T1D	class . Alphaproteobacteria . id . 2379	MR Egger	2.55045	0.466242
DR in T1D	class . Alphaproteobacteria . id . 2379	Inverse variance weighted	3.69381	0.449027
DR in T1D	class . Bacilli . id . 1673	MR Egger	1.45155	0.693497
DR in T1D	class . Bacilli . id . 1673	Inverse variance weighted	2.05686	0.725302
DR in T1D	class . Bacteroidia . id . 912	MR Egger	2.10609	0.550682
DR in T1D	class . Bacteroidia . id . 912	Inverse variance weighted	4.59999	0.330856
DR in T1D	class . Clostridia . id . 1859	MR Egger	0.573997	0.902358
DR in T1D	class . Clostridia . id . 1859	Inverse variance weighted	2.35579	0.670631
DR in T1D	family . Rhodospirillaceae . id . 2717	MR Egger	2.58901	0.45942
DR in T1D	family . Rhodospirillaceae . id . 2717	Inverse variance weighted	3.85208	0.426395
DR in T1D	family . Streptococcaceae . id . 1850	MR Egger	0.515496	0.915474
DR in T1D	family . Streptococcaceae . id . 1850	Inverse variance weighted	2.01207	0.733539
DR in T1D	genus . Anaerofilum . id . 2053	MR Egger	0.925792	0.8192
DR in T1D	genus . Anaerofilum . id . 2053	Inverse variance weighted	0.981015	0.912661
DR in T1D	genus . Clostridiumsensustricto1 . id . 1873	MR Egger	2.24716	0.52272
DR in T1D	genus . Clostridiumsensustricto1 . id . 1873	Inverse variance weighted	2.29498	0.681683
DR in T1D	genus . Eubacteriumfissicatenagroup . id . 14373	MR Egger	0.622491	0.732534
DR in T1D	genus . Eubacteriumfissicatenagroup . id . 14373	Inverse variance weighted	2.70062	0.440121
DR in T1D	genus . Faecalibacterium . id . 2057	MR Egger	1.01313	0.798075
DR in T1D	genus . Faecalibacterium . id . 2057	Inverse variance weighted	2.76226	0.598364
DR in T1D	genus . LachnospiraceaeUCG008 . id . 11328	MR Egger	2.46927	0.48087
DR in T1D	genus . LachnospiraceaeUCG008 . id . 11328	Inverse variance weighted	3.74251	0.441973
DR in T1D	genus . LachnospiraceaeUCG010 . id . 11330	MR Egger	1.20306	0.752271
DR in T1D	genus . LachnospiraceaeUCG010 . id . 11330	Inverse variance weighted	4.21958	0.377104
DR in T1D	genus . Parabacteroides . id . 954	MR Egger	0.323794	0.955493
DR in T1D	genus . Parabacteroides . id . 954	Inverse variance weighted	1.49665	0.827234
DR in T1D	genus . Ruminococcus2 . id . 11374	MR Egger	1.38485	0.709089
DR in T1D	genus . Ruminococcus2 . id . 11374	Inverse variance weighted	3.72774	0.444105
DR in T1D	genus . Streptococcus . id . 1853	MR Egger	0.582897	0.900336
DR in T1D	genus . Streptococcus . id . 1853	Inverse variance weighted	2.77405	0.596321
DR in T1D	order . Bacteroidales . id . 913	MR Egger	2.10609	0.550682
DR in T1D	order . Bacteroidales . id . 913	Inverse variance weighted	4.59999	0.330856
DR in T1D	order . Clostridiales . id . 1863	MR Egger	0.607431	0.894729
DR in T1D	order . Clostridiales . id . 1863	Inverse variance weighted	2.48951	0.646516
DR in T1D	order . Lactobacillales . id . 1800	MR Egger	1.10775	0.775205
DR in T1D	order . Lactobacillales . id . 1800	Inverse variance weighted	2.0527	0.726066
DR in T1D	order . Rhodospirillales . id . 2667	MR Egger	2.576	0.461712
DR in T1D	order . Rhodospirillales . id . 2667	Inverse variance weighted	3.79567	0.434365
DR in T1D	phylum . Bacteroidetes . id . 905	MR Egger	2.05577	0.560913
DR in T1D	phylum . Bacteroidetes . id . 905	Inverse variance weighted	4.82399	0.305839
DR in T1D	phylum . Firmicutes . id . 1672	MR Egger	0.843297	0.839085
DR in T1D	phylum . Firmicutes . id . 1672	Inverse variance weighted	3.12503	0.537124
DR In T2D	class . Alphaproteobacteria . id . 2379	MR Egger	2.29399	0.129876
DR In T2D	class . Alphaproteobacteria . id . 2379	Inverse variance weighted	3.59711	0.165538
DR In T2D	class . Bacilli . id . 1673	MR Egger	1.56336	0.211173
DR In T2D	class . Bacilli . id . 1673	Inverse variance weighted	2.85622	0.239762
DR In T2D	family . Rhodospirillaceae . id . 2717	MR Egger	1.32512	0.249674
DR In T2D	family . Rhodospirillaceae . id . 2717	Inverse variance weighted	3.2183	0.200057
DR In T2D	family . Streptococcaceae . id . 1850	MR Egger	1.92946	0.164818
DR In T2D	family . Streptococcaceae . id . 1850	Inverse variance weighted	3.43326	0.179671
DR In T2D	genus . Anaerofilum . id . 2053	MR Egger	0.189603	0.663247
DR In T2D	genus . Anaerofilum . id . 2053	Inverse variance weighted	0.19036	0.909209
DR In T2D	genus . Eubacteriumfissicatenagroup . id . 14373	MR Egger	0.00559333	0.940383
DR In T2D	genus . Eubacteriumfissicatenagroup . id . 14373	Inverse variance weighted	1.69626	0.428216
DR In T2D	genus . LachnospiraceaeUCG010 . id . 11330	MR Egger	0.0153837	0.901291
DR In T2D	genus . LachnospiraceaeUCG010 . id . 11330	Inverse variance weighted	2.13726	0.343478
DR In T2D	genus . Parabacteroides . id . 954	MR Egger	0.0141817	0.905207
DR In T2D	genus . Parabacteroides . id . 954	Inverse variance weighted	0.846231	0.655003
DR In T2D	genus . Streptococcus . id . 1853	MR Egger	1.47168	0.225081
DR In T2D	genus . Streptococcus . id . 1853	Inverse variance weighted	3.71291	0.156225
DR In T2D	order . Lactobacillales . id . 1800	MR Egger	1.30551	0.25321
DR In T2D	order . Lactobacillales . id . 1800	Inverse variance weighted	2.74981	0.252864
DR In T2D	order . Rhodospirillales . id . 2667	MR Egger	1.47252	0.224948
DR In T2D	order . Rhodospirillales . id . 2667	Inverse variance weighted	3.24237	0.197665
Ketoacidosis in T1D	class . Alphaproteobacteria . id . 2379	MR Egger	13.0355	0.0424759
Ketoacidosis in T1D	class . Alphaproteobacteria . id . 2379	Inverse variance weighted	13.4384	0.0621202
Ketoacidosis in T1D	family . Clostridiaceae1 . id . 1869	MR Egger	1.529	0.957545
Ketoacidosis in T1D	family . Clostridiaceae1 . id . 1869	Inverse variance weighted	1.70975	0.974149
Ketoacidosis in T1D	family . Peptostreptococcaceae . id . 2042	MR Egger	3.21366	0.781592
Ketoacidosis in T1D	family . Peptostreptococcaceae . id . 2042	Inverse variance weighted	3.98886	0.781059
Ketoacidosis in T1D	family . Rhodospirillaceae . id . 2717	MR Egger	10.1466	0.118612
Ketoacidosis in T1D	family . Rhodospirillaceae . id . 2717	Inverse variance weighted	10.7974	0.147702
Ketoacidosis in T1D	genus . . Eubacteriumoxidoreducensgroup . id	MR Egger	0.29084	0.997812
Ketoacidosis in T1D	genus . . Eubacteriumoxidoreducensgroup . id	Inverse variance weighted	0.294235	0.999525
Ketoacidosis in T1D	genus . Clostridiumsensustricto1 . id . 1873	MR Egger	1.39601	0.966101
Ketoacidosis in T1D	genus . Clostridiumsensustricto1 . id . 1873	Inverse variance weighted	1.54834	0.980589
Ketoacidosis in T1D	genus . FamilyXIIIUCG001 . id . 11294	MR Egger	4.45081	0.61591
Ketoacidosis in T1D	genus . FamilyXIIIUCG001 . id . 11294	Inverse variance weighted	8.21713	0.313838
Ketoacidosis in T1D	genus . Intestinibacter . id . 11345	MR Egger	4.71671	0.580626
Ketoacidosis in T1D	genus . Intestinibacter . id . 11345	Inverse variance weighted	4.72005	0.694083
Ketoacidosis in T1D	genus . LachnospiraceaeUCG008 . id . 11328	MR Egger	1.73787	0.884094
Ketoacidosis in T1D	genus . LachnospiraceaeUCG008 . id . 11328	Inverse variance weighted	3.50504	0.743299
Ketoacidosis in T1D	genus . LachnospiraceaeUCG010 . id . 11330	MR Egger	11.6557	0.0701054
Ketoacidosis in T1D	genus . LachnospiraceaeUCG010 . id . 11330	Inverse variance weighted	14.2539	0.0468462
Ketoacidosis in T1D	order . Rhodospirillales . id . 2667	MR Egger	10.3627	0.110187
Ketoacidosis in T1D	order . Rhodospirillales . id . 2667	Inverse variance weighted	11.0216	0.137681

## Sheet: p<1x10-6
Table S6 Heterogeneity tests for the causal results of the bi-directional Mendelian randomization (p<1X10-6)
Exposure	Outcome	Methods	Cochran Q statistic	Heterogeneity p-value
DKD in T1D	genus . Anaerofilum . id . 2053	MR Egger	0.00416556	0.948539
DKD in T1D	genus . Anaerofilum . id . 2053	Inverse variance weighted	0.00850093	0.995759
DR in T1D	class . Alphaproteobacteria . id . 2379	MR Egger	5.37586	0.80039
DR in T1D	class . Alphaproteobacteria . id . 2379	Inverse variance weighted	5.45795	0.858566
DR in T1D	class . Bacilli . id . 1673	MR Egger	10.2745	0.328723
DR in T1D	class . Bacilli . id . 1673	Inverse variance weighted	12.2025	0.271733
DR in T1D	class . Bacteroidia . id . 912	MR Egger	12.3155	0.196103
DR in T1D	class . Bacteroidia . id . 912	Inverse variance weighted	13.0403	0.221429
DR in T1D	class . Clostridia . id . 1859	MR Egger	5.17248	0.81902
DR in T1D	class . Clostridia . id . 1859	Inverse variance weighted	5.41453	0.861825
DR in T1D	class . Gammaproteobacteria . id . 3303	MR Egger	4.95441	0.838264
DR in T1D	class . Gammaproteobacteria . id . 3303	Inverse variance weighted	5.3519	0.866466
DR in T1D	class . Lentisphaeria . id . 2250	MR Egger	13.2582	0.151268
DR in T1D	class . Lentisphaeria . id . 2250	Inverse variance weighted	13.2629	0.209344
DR in T1D	family . Enterobacteriaceae . id . 3469	MR Egger	6.80712	0.657193
DR in T1D	family . Enterobacteriaceae . id . 3469	Inverse variance weighted	7.06925	0.718892
DR in T1D	family . Lachnospiraceae . id . 1987	MR Egger	9.01797	0.435617
DR in T1D	family . Lachnospiraceae . id . 1987	Inverse variance weighted	9.47826	0.487394
DR in T1D	family . Rhodospirillaceae . id . 2717	MR Egger	7.088	0.627958
DR in T1D	family . Rhodospirillaceae . id . 2717	Inverse variance weighted	7.33324	0.693655
DR in T1D	family . Streptococcaceae . id . 1850	MR Egger	8.58276	0.476645
DR in T1D	family . Streptococcaceae . id . 1850	Inverse variance weighted	12.8641	0.231372
DR in T1D	genus . Anaerofilum . id . 2053	MR Egger	6.51903	0.687056
DR in T1D	genus . Anaerofilum . id . 2053	Inverse variance weighted	9.60335	0.475954
DR in T1D	genus . Clostridiumsensustricto1 . id . 1873	MR Egger	3.22712	0.954605
DR in T1D	genus . Clostridiumsensustricto1 . id . 1873	Inverse variance weighted	3.55733	0.965116
DR in T1D	genus . Eubacteriumfissicatenagroup . id . 14373	MR Egger	5.72537	0.677963
DR in T1D	genus . Eubacteriumfissicatenagroup . id . 14373	Inverse variance weighted	5.85539	0.7543
DR in T1D	genus . Faecalibacterium . id . 2057	MR Egger	6.27477	0.712135
DR in T1D	genus . Faecalibacterium . id . 2057	Inverse variance weighted	7.58833	0.668978
DR in T1D	genus . FamilyXIIIUCG001 . id . 11294	MR Egger	8.94849	0.442043
DR in T1D	genus . FamilyXIIIUCG001 . id . 11294	Inverse variance weighted	8.9754	0.53444
DR in T1D	genus . LachnospiraceaeUCG001 . id . 11321	MR Egger	11.602	0.236688
DR in T1D	genus . LachnospiraceaeUCG001 . id . 11321	Inverse variance weighted	13.6392	0.190092
DR in T1D	genus . LachnospiraceaeUCG010 . id . 11330	MR Egger	13.2122	0.153239
DR in T1D	genus . LachnospiraceaeUCG010 . id . 11330	Inverse variance weighted	14.6297	0.146158
DR in T1D	genus . Parabacteroides . id . 954	MR Egger	6.70012	0.668309
DR in T1D	genus . Parabacteroides . id . 954	Inverse variance weighted	8.27192	0.602295
DR in T1D	genus . Ruminococcus2 . id . 11374	MR Egger	5.61086	0.778145
DR in T1D	genus . Ruminococcus2 . id . 11374	Inverse variance weighted	8.78346	0.55277
DR in T1D	genus . Streptococcus . id . 1853	MR Egger	9.58558	0.385063
DR in T1D	genus . Streptococcus . id . 1853	Inverse variance weighted	13.3829	0.203042
DR in T1D	order . Bacteroidales . id . 913	MR Egger	12.3155	0.196103
DR in T1D	order . Bacteroidales . id . 913	Inverse variance weighted	13.0403	0.221429
DR in T1D	order . Clostridiales . id . 1863	MR Egger	5.30628	0.806833
DR in T1D	order . Clostridiales . id . 1863	Inverse variance weighted	5.5345	0.852741
DR in T1D	order . Enterobacteriales . id . 3468	MR Egger	6.80712	0.657193
DR in T1D	order . Enterobacteriales . id . 3468	Inverse variance weighted	7.06925	0.718892
DR in T1D	order . Lactobacillales . id . 1800	MR Egger	8.76341	0.459395
DR in T1D	order . Lactobacillales . id . 1800	Inverse variance weighted	11.6452	0.309506
DR in T1D	order . Rhodospirillales . id . 2667	MR Egger	6.54693	0.684174
DR in T1D	order . Rhodospirillales . id . 2667	Inverse variance weighted	6.73205	0.750476
DR in T1D	order . Victivallales . id . 2254	MR Egger	13.2582	0.151268
DR in T1D	order . Victivallales . id . 2254	Inverse variance weighted	13.2629	0.209344
DR in T1D	phylum . Bacteroidetes . id . 905	MR Egger	12.9014	0.16712
DR in T1D	phylum . Bacteroidetes . id . 905	Inverse variance weighted	13.6606	0.189044
DR in T1D	phylum . Firmicutes . id . 1672	MR Egger	7.54897	0.580158
DR in T1D	phylum . Firmicutes . id . 1672	Inverse variance weighted	8.02897	0.626007
DR in T1D	phylum . Lentisphaerae . id . 2238	MR Egger	13.1021	0.158041
DR in T1D	phylum . Lentisphaerae . id . 2238	Inverse variance weighted	13.1022	0.218015
DR in T2D	class . Alphaproteobacteria . id . 2379	MR Egger	9.34682	0.0529917
DR in T2D	class . Alphaproteobacteria . id . 2379	Inverse variance weighted	9.62657	0.0865345
DR in T2D	family . FamilyXIII . id . 1957	MR Egger	2.46812	0.650354
DR in T2D	family . FamilyXIII . id . 1957	Inverse variance weighted	4.3232	0.503881
DR in T2D	genus . Anaerofilum . id . 2053	MR Egger	0.940754	0.918642
DR in T2D	genus . Anaerofilum . id . 2053	Inverse variance weighted	1.78782	0.877655
DR in T2D	genus . FamilyXIIIUCG001 . id . 11294	MR Egger	0.781708	0.940883
DR in T2D	genus . FamilyXIIIUCG001 . id . 11294	Inverse variance weighted	3.69308	0.594394
DR in T2D	genus . LachnospiraceaeUCG010 . id . 11330	MR Egger	10.5675	0.0318793
DR in T2D	genus . LachnospiraceaeUCG010 . id . 11330	Inverse variance weighted	10.9828	0.0517224
Ketoacidosis in T1D	family . Clostridiaceae1 . id . 1869	MR Egger	1.53289	0.981149
Ketoacidosis in T1D	family . Clostridiaceae1 . id . 1869	Inverse variance weighted	1.71827	0.988465
Ketoacidosis in T1D	family . Rhodospirillaceae . id . 2717	MR Egger	14.9254	0.0369681
Ketoacidosis in T1D	family . Rhodospirillaceae . id . 2717	Inverse variance weighted	14.9274	0.0605721
Ketoacidosis in T1D	genus . . Eubacteriumoxidoreducensgroup . id	MR Egger	1.18329	0.977702
Ketoacidosis in T1D	genus . . Eubacteriumoxidoreducensgroup . id	Inverse variance weighted	1.36741	0.986549
Ketoacidosis in T1D	genus . Clostridiumsensustricto1 . id . 1873	MR Egger	1.4163	0.985067
Ketoacidosis in T1D	genus . Clostridiumsensustricto1 . id . 1873	Inverse variance weighted	1.54838	0.991875
Ketoacidosis in T1D	genus . Intestinibacter . id . 11345	MR Egger	4.72164	0.69389
Ketoacidosis in T1D	genus . Intestinibacter . id . 11345	Inverse variance weighted	4.72938	0.78607
Ketoacidosis in T1D	genus . LachnospiraceaeUCG010 . id . 11330	MR Egger	12.1063	0.0971175
Ketoacidosis in T1D	genus . LachnospiraceaeUCG010 . id . 11330	Inverse variance weighted	14.2667	0.0750744
Ketoacidosis in T1D	order . Rhodospirillales . id . 2667	MR Egger	15.4097	0.031092
Ketoacidosis in T1D	order . Rhodospirillales . id . 2667	Inverse variance weighted	15.4105	0.051638
Late DKD in T1D	genus . Eubacteriumbrachygroup . id . 11296	Inverse variance weighted	0.686925	0.407212
