# Supplementary material for: Causal relationship between gut microbiota and diabetic complications: a two-sample Mendelian randomization study
Source: Diabetol Metab Syndr. 2024 Aug 20;16:202. doi: 10.1186/s13098-024-01424-7 (PMC11334315; doi:10.1186/s13098-024-01424-7)
Supplement: Supplementary file 2 — Additional file 2. Sensitive analyses for the causal results of the bi-directional Mendelian randomization. Table S5 Heterogeneity tests for the causal results of the bi-directional Mendelian randomization (p < 5 × 10–8). Table S6 Heterogeneity tests for the causal results of the bi-directional Mendelian randomization (p < 1 × 10–6). Table S7 Pleiotropy tests for the causal results of the bi-directional Mendelian randomization (p < 5 × 10–8). Table S8 Pleiotropy tests for the causal results of the bi-directional Mendelian randomization (p < 1 × 10–6). [file 13098_2024_1424_MOESM2_ESM.zip › Additional file 2- Sensitive analyses for the causal results of the bi-directional Mendelian randomization/Table S7-S8 Pleiotropy analyses tests for the causal results of the bi-directional Mendelian randomization.xlsx]

## Sheet: p<5X10-8
Table S7 Pleiotropy tests for the causal results of the bi-directional Mendelian randomization (p<5X10-8)
Exposure	Outcome	Egger_intercept	SE	p-value
DR in T1D	class . Alphaproteobacteria . id . 2379	0.0516765	0.0483284	0.363336
DR in T1D	class . Bacilli . id . 1673	-0.0280364	0.0360358	0.493283
DR in T1D	class . Bacteroidia . id . 912	-0.0555154	0.035154	0.212408
DR in T1D	class . Clostridia . id . 1859	0.0469177	0.0351486	0.274189
DR in T1D	family . Rhodospirillaceae . id . 2717	0.0576215	0.0512709	0.342886
DR in T1D	family . Streptococcaceae . id . 1850	-0.0449949	0.0367802	0.308526
DR in T1D	genus . Anaerofilum . id . 2053	0.015507	0.0659887	0.829339
DR in T1D	genus . Clostridiumsensustricto1 . id . 1873	0.0087116	0.0398353	0.840924
DR in T1D	genus . Eubacteriumfissicatenagroup . id . 14373	-0.114865	0.0796802	0.286152
DR in T1D	genus . Faecalibacterium . id . 2057	0.0467881	0.0353773	0.27777
DR in T1D	genus . LachnospiraceaeUCG008 . id . 11328	0.0639272	0.056654	0.341246
DR in T1D	genus . LachnospiraceaeUCG010 . id . 11330	0.0717879	0.0413331	0.180817
DR in T1D	genus . Parabacteroides . id . 954	-0.0391961	0.0361927	0.358091
DR in T1D	genus . Ruminococcus2 . id . 11374	-0.058536	0.0382426	0.223355
DR in T1D	genus . Streptococcus . id . 1853	-0.0548225	0.0370359	0.235378
DR in T1D	order . Bacteroidales . id . 913	-0.0555154	0.035154	0.212408
DR in T1D	order . Clostridiales . id . 1863	0.0482197	0.0351484	0.263688
DR in T1D	order . Lactobacillales . id . 1800	-0.0351097	0.0361178	0.402705
DR in T1D	order . Rhodospirillales . id . 2667	0.0563344	0.0510098	0.350051
DR in T1D	phylum . Bacteroidetes . id . 905	-0.0584874	0.035153	0.194741
DR in T1D	phylum . Firmicutes . id . 1672	0.0530895	0.035146	0.228069
Ketoacidosis in T1D	class . Alphaproteobacteria . id . 2379	0.0207831	0.0482599	0.681764
Ketoacidosis in T1D	family . Clostridiaceae1 . id . 1869	-0.0115344	0.0271306	0.685557
Ketoacidosis in T1D	family . Peptostreptococcaceae . id . 2042	0.022542	0.0256025	0.412485
Ketoacidosis in T1D	family . Rhodospirillaceae . id . 2717	0.0280551	0.0452235	0.557829
Ketoacidosis in T1D	genus . . Eubacteriumoxidoreducensgroup . id	-0.00267658	0.0459318	0.955788
Ketoacidosis in T1D	genus . Clostridiumsensustricto1 . id . 1873	-0.0106356	0.0272502	0.709799
Ketoacidosis in T1D	genus . FamilyXIIIUCG001 . id . 11294	-0.0549729	0.0283263	0.100344
Ketoacidosis in T1D	genus . Intestinibacter . id . 11345	-0.00168012	0.0290771	0.955799
Ketoacidosis in T1D	genus . LachnospiraceaeUCG008 . id . 11328	-0.0517602	0.0389365	0.241157
Ketoacidosis in T1D	genus . LachnospiraceaeUCG010 . id . 11330	0.0456329	0.0394584	0.291446
Ketoacidosis in T1D	order . Rhodospirillales . id . 2667	0.0281208	0.0455278	0.559496
DR In T2D	class . Alphaproteobacteria . id . 2379	0.0695446	0.0922711	0.58883
DR In T2D	class . Bacilli . id . 1673	-0.0515075	0.0566403	0.530192
DR In T2D	family . Rhodospirillaceae . id . 2717	0.0890664	0.0745154	0.44352
DR In T2D	family . Streptococcaceae . id . 1850	-0.0567632	0.0642968	0.539566
DR In T2D	genus . Anaerofilum . id . 2053	-0.00230269	0.0836855	0.982487
DR In T2D	genus . Eubacteriumfissicatenagroup . id . 14373	-0.12605	0.0969429	0.417369
DR In T2D	genus . LachnospiraceaeUCG010 . id . 11330	0.075627	0.0519179	0.382995
DR In T2D	genus . Parabacteroides . id . 954	-0.0414487	0.0454398	0.529222
DR In T2D	genus . Streptococcus . id . 1853	-0.0697953	0.0565574	0.433544
DR In T2D	order . Lactobacillales . id . 1800	-0.0545655	0.0518775	0.483927
DR In T2D	order . Rhodospirillales . id . 2667	0.0855767	0.0780582	0.47077

## Sheet: p<1X10-6
Table S8 Pleiotropy tests for the causal results of the bi-directional Mendelian randomization (p<1X10-6)
Exposure	Outcome			Egger_intercept	SE	p-value
DKD in T1D	genus . Anaerofilum . id . 2053	DKD in T1Dgenus . Anaerofilum . id . 2053	DKD in T1Dgenus . Anaerofilum . id . 2053	0.00749796	0.113875	0.958143
DR in T1D	class . Alphaproteobacteria . id . 2379	DR in T1Dclass . Alphaproteobacteria . id . 2379	DR in T1Dclass . Alphaproteobacteria . id . 2379	0.00553346	0.0193135	0.780976
DR in T1D	class . Bacilli . id . 1673	DR in T1Dclass . Bacilli . id . 1673	DR in T1Dclass . Bacilli . id . 1673	-0.0199395	0.0153434	0.226054
DR in T1D	class . Bacteroidia . id . 912	DR in T1Dclass . Bacteroidia . id . 912	DR in T1Dclass . Bacteroidia . id . 912	0.0119092	0.0163634	0.485243
DR in T1D	class . Clostridia . id . 1859	DR in T1Dclass . Clostridia . id . 1859	DR in T1Dclass . Clostridia . id . 1859	-0.00688103	0.0139865	0.634512
DR in T1D	class . Gammaproteobacteria . id . 3303	DR in T1Dclass . Gammaproteobacteria . id . 3303	DR in T1Dclass . Gammaproteobacteria . id . 3303	-0.00943556	0.014966	0.544064
DR in T1D	class . Lentisphaeria . id . 2250	DR in T1Dclass . Lentisphaeria . id . 2250	DR in T1Dclass . Lentisphaeria . id . 2250	0.00190252	0.0337328	0.956256
DR in T1D	family . Enterobacteriaceae . id . 3469	DR in T1Dfamily . Enterobacteriaceae . id . 3469	DR in T1Dfamily . Enterobacteriaceae . id . 3469	0.00830977	0.0162306	0.62099
DR in T1D	family . Lachnospiraceae . id . 1987	DR in T1Dfamily . Lachnospiraceae . id . 1987	DR in T1Dfamily . Lachnospiraceae . id . 1987	0.00948955	0.0140012	0.514964
DR in T1D	family . Rhodospirillaceae . id . 2717	DR in T1Dfamily . Rhodospirillaceae . id . 2717	DR in T1Dfamily . Rhodospirillaceae . id . 2717	0.010148	0.0204918	0.632309
DR in T1D	family . Streptococcaceae . id . 1850	DR in T1Dfamily . Streptococcaceae . id . 1850	DR in T1Dfamily . Streptococcaceae . id . 1850	-0.0303448	0.0146655	0.0684603
DR in T1D	genus . Anaerofilum . id . 2053	DR in T1Dgenus . Anaerofilum . id . 2053	DR in T1Dgenus . Anaerofilum . id . 2053	-0.0464452	0.0264461	0.112932
DR in T1D	genus . Clostridiumsensustricto1 . id . 1873	DR in T1Dgenus . Clostridiumsensustricto1 . id . 1873	DR in T1Dgenus . Clostridiumsensustricto1 . id . 1873	-0.00914471	0.015914	0.579617
DR in T1D	genus . Eubacteriumfissicatenagroup . id . 14373	DR in T1Dgenus . Eubacteriumfissicatenagroup . id . 14373	DR in T1Dgenus . Eubacteriumfissicatenagroup . id . 14373	-0.0111403	0.0308956	0.72775
DR in T1D	genus . Faecalibacterium . id . 2057	DR in T1Dgenus . Faecalibacterium . id . 2057	DR in T1Dgenus . Faecalibacterium . id . 2057	-0.0161371	0.0140799	0.281309
DR in T1D	genus . FamilyXIIIUCG001 . id . 11294	DR in T1Dgenus . FamilyXIIIUCG001 . id . 11294	DR in T1Dgenus . FamilyXIIIUCG001 . id . 11294	-0.00273625	0.0166805	0.873325
DR in T1D	genus . LachnospiraceaeUCG001 . id . 11321	DR in T1Dgenus . LachnospiraceaeUCG001 . id . 11321	DR in T1Dgenus . LachnospiraceaeUCG001 . id . 11321	0.0267044	0.0212426	0.240355
DR in T1D	genus . LachnospiraceaeUCG010 . id . 11330	DR in T1Dgenus . LachnospiraceaeUCG010 . id . 11330	DR in T1Dgenus . LachnospiraceaeUCG010 . id . 11330	-0.0196361	0.0199828	0.351457
DR in T1D	genus . Parabacteroides . id . 954	DR in T1Dgenus . Parabacteroides . id . 954	DR in T1Dgenus . Parabacteroides . id . 954	0.0180594	0.0144047	0.241532
DR in T1D	genus . Ruminococcus2 . id . 11374	DR in T1Dgenus . Ruminococcus2 . id . 11374	DR in T1Dgenus . Ruminococcus2 . id . 11374	-0.0271795	0.0152592	0.108573
DR in T1D	genus . Streptococcus . id . 1853	DR in T1Dgenus . Streptococcus . id . 1853	DR in T1Dgenus . Streptococcus . id . 1853	-0.0287799	0.0152418	0.0915961
DR in T1D	order . Bacteroidales . id . 913	DR in T1Dorder . Bacteroidales . id . 913	DR in T1Dorder . Bacteroidales . id . 913	0.0119092	0.0163634	0.485243
DR in T1D	order . Clostridiales . id . 1863	DR in T1Dorder . Clostridiales . id . 1863	DR in T1Dorder . Clostridiales . id . 1863	-0.00668159	0.0139865	0.64424
DR in T1D	order . Enterobacteriales . id . 3468	DR in T1Dorder . Enterobacteriales . id . 3468	DR in T1Dorder . Enterobacteriales . id . 3468	0.00830977	0.0162306	0.62099
DR in T1D	order . Lactobacillales . id . 1800	DR in T1Dorder . Lactobacillales . id . 1800	DR in T1Dorder . Lactobacillales . id . 1800	-0.0244354	0.0143943	0.123816
DR in T1D	order . Rhodospirillales . id . 2667	DR in T1Dorder . Rhodospirillales . id . 2667	DR in T1Dorder . Rhodospirillales . id . 2667	0.00877131	0.0203865	0.677132
DR in T1D	order . Victivallales . id . 2254	DR in T1Dorder . Victivallales . id . 2254	DR in T1Dorder . Victivallales . id . 2254	0.00190252	0.0337328	0.956256
DR in T1D	phylum . Bacteroidetes . id . 905	DR in T1Dphylum . Bacteroidetes . id . 905	DR in T1Dphylum . Bacteroidetes . id . 905	0.0121882	0.0167477	0.485265
DR in T1D	phylum . Firmicutes . id . 1672	DR in T1Dphylum . Firmicutes . id . 1672	DR in T1Dphylum . Firmicutes . id . 1672	-0.00969017	0.0139865	0.505902
DR in T1D	phylum . Lentisphaerae . id . 2238	DR in T1Dphylum . Lentisphaerae . id . 2238	DR in T1Dphylum . Lentisphaerae . id . 2238	0.000232356	0.0335157	0.99462
DR in T2D	class . Alphaproteobacteria . id . 2379	DR in T2Dclass . Alphaproteobacteria . id . 2379	DR in T2Dclass . Alphaproteobacteria . id . 2379	0.0142509	0.0411868	0.74677
DR in T2D	family . FamilyXIII . id . 1957	DR in T2Dfamily . FamilyXIII . id . 1957	DR in T2Dfamily . FamilyXIII . id . 1957	-0.0277882	0.0204022	0.24485
DR in T2D	genus . Anaerofilum . id . 2053	DR in T2Dgenus . Anaerofilum . id . 2053	DR in T2Dgenus . Anaerofilum . id . 2053	-0.0341374	0.0370912	0.409466
DR in T2D	genus . FamilyXIIIUCG001 . id . 11294	DR in T2Dgenus . FamilyXIIIUCG001 . id . 11294	DR in T2Dgenus . FamilyXIIIUCG001 . id . 11294	-0.0398068	0.0233297	0.163151
DR in T2D	genus . LachnospiraceaeUCG010 . id . 11330	DR in T2Dgenus . LachnospiraceaeUCG010 . id . 11330	DR in T2Dgenus . LachnospiraceaeUCG010 . id . 11330	-0.0148028	0.0373376	0.712008
Ketoacidosis in T1D	family . Clostridiaceae1 . id . 1869	Ketoacidosis in T1Dfamily . Clostridiaceae1 . id . 1869	Ketoacidosis in T1Dfamily . Clostridiaceae1 . id . 1869	-0.0109423	0.025414	0.679734
Ketoacidosis in T1D	family . Rhodospirillaceae . id . 2717	Ketoacidosis in T1Dfamily . Rhodospirillaceae . id . 2717	Ketoacidosis in T1Dfamily . Rhodospirillaceae . id . 2717	0.00147943	0.0475761	0.976061
Ketoacidosis in T1D	genus . . Eubacteriumoxidoreducensgroup . id	Ketoacidosis in T1Dgenus . . Eubacteriumoxidoreducensgroup . id	Ketoacidosis in T1Dgenus . . Eubacteriumoxidoreducensgroup . id	-0.0183741	0.0428208	0.682834
Ketoacidosis in T1D	genus . Clostridiumsensustricto1 . id . 1873	Ketoacidosis in T1Dgenus . Clostridiumsensustricto1 . id . 1873	Ketoacidosis in T1Dgenus . Clostridiumsensustricto1 . id . 1873	-0.00927657	0.0255256	0.727017
Ketoacidosis in T1D	genus . Intestinibacter . id . 11345	Ketoacidosis in T1Dgenus . Intestinibacter . id . 11345	Ketoacidosis in T1Dgenus . Intestinibacter . id . 11345	-0.00239588	0.0272328	0.932358
Ketoacidosis in T1D	genus . LachnospiraceaeUCG010 . id . 11330	Ketoacidosis in T1Dgenus . LachnospiraceaeUCG010 . id . 11330	Ketoacidosis in T1Dgenus . LachnospiraceaeUCG010 . id . 11330	0.0389686	0.0348663	0.300599
Ketoacidosis in T1D	order . Rhodospirillales . id . 2667	Ketoacidosis in T1Dorder . Rhodospirillales . id . 2667	Ketoacidosis in T1Dorder . Rhodospirillales . id . 2667	0.000926356	0.0481603	0.985191
Late DKD in T1D	genus . Eubacteriumbrachygroup . id . 11296	Late DKD in T1Dgenus . Eubacteriumbrachygroup . id . 11296	Late DKD in T1Dgenus . Eubacteriumbrachygroup . id . 11296	NA	NA	NA
