# Supplementary material for: Causal relationship between gut microbiota and diabetic complications: a two-sample Mendelian randomization study
Source: Diabetol Metab Syndr. 2024 Aug 20;16:202. doi: 10.1186/s13098-024-01424-7 (PMC11334315; doi:10.1186/s13098-024-01424-7)
Supplement: Supplementary file 3 — Additional file 3. F statistics of instrumental variables (IVs). [file 13098_2024_1424_MOESM3_ESM.zip]

Archive with 219 entries (214 files):
- Additional file 3- F statistics of instrumental variables (IVs)/
- Additional file 3- F statistics of instrumental variables (IVs)/.DS_Store
- Additional file 3- F statistics of instrumental variables (IVs)/Primary Mendelian randomization (P _ 5×10-6)/
- Additional file 3- F statistics of instrumental variables (IVs)/Primary Mendelian randomization (P _ 5×10-6)/clumped_B_selected.class.Actinobacteria.id.419.clumped.csv
- Additional file 3- F statistics of instrumental variables (IVs)/Primary Mendelian randomization (P _ 5×10-6)/clumped_B_selected.class.Alphaproteobacteria.id.2379.clumped.csv
- Additional file 3- F statistics of instrumental variables (IVs)/Primary Mendelian randomization (P _ 5×10-6)/clumped_B_selected.class.Bacilli.id.1673.clumped.csv
- Additional file 3- F statistics of instrumental variables (IVs)/Primary Mendelian randomization (P _ 5×10-6)/clumped_B_selected.class.Bacteroidia.id.912.clumped.csv
- Additional file 3- F statistics of instrumental variables (IVs)/Primary Mendelian randomization (P _ 5×10-6)/clumped_B_selected.class.Betaproteobacteria.id.2867.clumped.csv
- Additional file 3- F statistics of instrumental variables (IVs)/Primary Mendelian randomization (P _ 5×10-6)/clumped_B_selected.class.Clostridia.id.1859.clumped.csv
- Additional file 3- F statistics of instrumental variables (IVs)/Primary Mendelian randomization (P _ 5×10-6)/clumped_B_selected.class.Coriobacteriia.id.809.clumped.csv
- Additional file 3- F statistics of instrumental variables (IVs)/Primary Mendelian randomization (P _ 5×10-6)/clumped_B_selected.class.Deltaproteobacteria.id.3087.clumped.csv
- Additional file 3- F statistics of instrumental variables (IVs)/Primary Mendelian randomization (P _ 5×10-6)/clumped_B_selected.class.Erysipelotrichia.id.2147.clumped.csv
- Additional file 3- F statistics of instrumental variables (IVs)/Primary Mendelian randomization (P _ 5×10-6)/clumped_B_selected.class.Gammaproteobacteria.id.3303.clumped.csv
- Additional file 3- F statistics of instrumental variables (IVs)/Primary Mendelian randomization (P _ 5×10-6)/clumped_B_selected.class.Melainabacteria.id.1589.clumped.csv
- Additional file 3- F statistics of instrumental variables (IVs)/Primary Mendelian randomization (P _ 5×10-6)/clumped_B_selected.class.Methanobacteria.id.119.clumped.csv
- Additional file 3- F statistics of instrumental variables (IVs)/Primary Mendelian randomization (P _ 5×10-6)/clumped_B_selected.class.Mollicutes.id.3920.clumped.csv
- Additional file 3- F statistics of instrumental variables (IVs)/Primary Mendelian randomization (P _ 5×10-6)/clumped_B_selected.class.Negativicutes.id.2164.clumped.csv
- Additional file 3- F statistics of instrumental variables (IVs)/Primary Mendelian randomization (P _ 5×10-6)/clumped_B_selected.class.Verrucomicrobiae.id.4029.clumped.csv
- Additional file 3- F statistics of instrumental variables (IVs)/Primary Mendelian randomization (P _ 5×10-6)/clumped_B_selected.family.Alcaligenaceae.id.2875.clumped.csv
- Additional file 3- F statistics of instrumental variables (IVs)/Primary Mendelian randomization (P _ 5×10-6)/clumped_B_selected.family.Bacteroidaceae.id.917.clumped.csv
- Additional file 3- F statistics of instrumental variables (IVs)/Primary Mendelian randomization (P _ 5×10-6)/clumped_B_selected.family.BacteroidalesS24.7group.id.clumped.csv
- Additional file 3- F statistics of instrumental variables (IVs)/Primary Mendelian randomization (P _ 5×10-6)/clumped_B_selected.family.Bifidobacteriaceae.id.433.clumped.csv
- Additional file 3- F statistics of instrumental variables (IVs)/Primary Mendelian randomization (P _ 5×10-6)/clumped_B_selected.family.ClostridialesvadinBB60group.id.11286.clumped.csv
- Additional file 3- F statistics of instrumental variables (IVs)/Primary Mendelian randomization (P _ 5×10-6)/clumped_B_selected.family.Coriobacteriaceae.id.811.clumped.csv
- Additional file 3- F statistics of instrumental variables (IVs)/Primary Mendelian randomization (P _ 5×10-6)/clumped_B_selected.family.Defluviitaleaceae.id.1924.clumped.csv
- Additional file 3- F statistics of instrumental variables (IVs)/Primary Mendelian randomization (P _ 5×10-6)/clumped_B_selected.family.Desulfovibrionaceae.id.3169.clumped.csv
- Additional file 3- F statistics of instrumental variables (IVs)/Primary Mendelian randomization (P _ 5×10-6)/clumped_B_selected.family.Erysipelotrichaceae.id.2149.clumped.csv
- Additional file 3- F statistics of instrumental variables (IVs)/Primary Mendelian randomization (P _ 5×10-6)/clumped_B_selected.family.FamilyXI.id.1936.clumped.csv
- Additional file 3- F statistics of instrumental variables (IVs)/Primary Mendelian randomization (P _ 5×10-6)/clumped_B_selected.family.Lachnospiraceae.id.1987.clumped.csv
- Additional file 3- F statistics of instrumental variables (IVs)/Primary Mendelian randomization (P _ 5×10-6)/clumped_B_selected.family.Lactobacillaceae.id.1836.clumped.csv
- Additional file 3- F statistics of instrumental variables (IVs)/Primary Mendelian randomization (P _ 5×10-6)/clumped_B_selected.family.Methanobacteriaceae.id.121.clumped.csv
- Additional file 3- F statistics of instrumental variables (IVs)/Primary Mendelian randomization (P _ 5×10-6)/clumped_B_selected.family.Oxalobacteraceae.id.2966.clumped.csv
- Additional file 3- F statistics of instrumental variables (IVs)/Primary Mendelian randomization (P _ 5×10-6)/clumped_B_selected.family.Pasteurellaceae.id.3689.clumped.csv
- Additional file 3- F statistics of instrumental variables (IVs)/Primary Mendelian randomization (P _ 5×10-6)/clumped_B_selected.family.Peptococcaceae.id.2024.clumped.csv
- Additional file 3- F statistics of instrumental variables (IVs)/Primary Mendelian randomization (P _ 5×10-6)/clumped_B_selected.family.Peptostreptococcaceae.id.2042.clumped.csv
- Additional file 3- F statistics of instrumental variables (IVs)/Primary Mendelian randomization (P _ 5×10-6)/clumped_B_selected.family.Porphyromonadaceae.id.943.clumped.csv
- Additional file 3- F statistics of instrumental variables (IVs)/Primary Mendelian randomization (P _ 5×10-6)/clumped_B_selected.family.Prevotellaceae.id.960.clumped.csv
- Additional file 3- F statistics of instrumental variables (IVs)/Primary Mendelian randomization (P _ 5×10-6)/clumped_B_selected.family.Rhodospirillaceae.id.2717.clumped.csv
- Additional file 3- F statistics of instrumental variables (IVs)/Primary Mendelian randomization (P _ 5×10-6)/clumped_B_selected.family.Rikenellaceae.id.967.clumped.csv
- Additional file 3- F statistics of instrumental variables (IVs)/Primary Mendelian randomization (P _ 5×10-6)/clumped_B_selected.family.Ruminococcaceae.id.2050.clumped.csv
- Additional file 3- F statistics of instrumental variables (IVs)/Primary Mendelian randomization (P _ 5×10-6)/clumped_B_selected.family.Streptococcaceae.id.1850.clumped.csv
- Additional file 3- F statistics of instrumental variables (IVs)/Primary Mendelian randomization (P _ 5×10-6)/clumped_B_selected.family.Veillonellaceae.id.2172.clumped.csv
- Additional file 3- F statistics of instrumental variables (IVs)/Primary Mendelian randomization (P _ 5×10-6)/clumped_B_selected.family.Verrucomicrobiaceae.id.4036.clumped.csv
- Additional file 3- F statistics of instrumental variables (IVs)/Primary Mendelian randomization (P _ 5×10-6)/clumped_B_selected.family.Victivallaceae.id.2255.clumped.csv
- Additional file 3- F statistics of instrumental variables (IVs)/Primary Mendelian randomization (P _ 5×10-6)/clumped_B_selected.family.unknownfamily.id.1000001214.clumped.csv
- Additional file 3- F statistics of instrumental variables (IVs)/Primary Mendelian randomization (P _ 5×10-6)/clumped_B_selected.family.unknownfamily.id.1000006161.clumped.csv
- Additional file 3- F statistics of instrumental variables (IVs)/Primary Mendelian randomization (P _ 5×10-6)/clumped_B_selected.genus.Adlercreutzia.id.812.clumped.csv
- Additional file 3- F statistics of instrumental variables (IVs)/Primary Mendelian randomization (P _ 5×10-6)/clumped_B_selected.genus.Akkermansia.id.4037.clumped.csv
- Additional file 3- F statistics of instrumental variables (IVs)/Primary Mendelian randomization (P _ 5×10-6)/clumped_B_selected.genus.Allisonella.id.2174.clumped.csv
- Additional file 3- F statistics of instrumental variables (IVs)/Primary Mendelian randomization (P _ 5×10-6)/clumped_B_selected.genus.Alloprevotella.id.961.clumped.csv
- Additional file 3- F statistics of instrumental variables (IVs)/Primary Mendelian randomization (P _ 5×10-6)/clumped_B_selected.genus.Anaerofilum.id.2053.clumped.csv
- Additional file 3- F statistics of instrumental variables (IVs)/Primary Mendelian randomization (P _ 5×10-6)/clumped_B_selected.genus.Anaerostipes.id.1991.clumped.csv
- Additional file 3- F statistics of instrumental variables (IVs)/Primary Mendelian randomization (P _ 5×10-6)/clumped_B_selected.genus.Anaerotruncus.id.2054.clumped.csv
- Additional file 3- F statistics of instrumental variables (IVs)/Primary Mendelian randomization (P _ 5×10-6)/clumped_B_selected.genus.Bacteroides.id.918.clumped.csv
- Additional file 3- F statistics of instrumental variables (IVs)/Primary Mendelian randomization (P _ 5×10-6)/clumped_B_selected.genus.Barnesiella.id.944.clumped.csv
- Additional file 3- F statistics of instrumental variables (IVs)/Primary Mendelian randomization (P _ 5×10-6)/clumped_B_selected.genus.Bifidobacterium.id.436.clumped.csv
- Additional file 3- F statistics of instrumental variables (IVs)/Primary Mendelian randomization (P _ 5×10-6)/clumped_B_selected.genus.Bilophila.id.3170.clumped.csv
- Additional file 3- F statistics of instrumental variables (IVs)/Primary Mendelian randomization (P _ 5×10-6)/clumped_B_selected.genus.Butyricicoccus.id.2055.clumped.csv
- Additional file 3- F statistics of instrumental variables (IVs)/Primary Mendelian randomization (P _ 5×10-6)/clumped_B_selected.genus.Butyricimonas.id.945.clumped.csv
- Additional file 3- F statistics of instrumental variables (IVs)/Primary Mendelian randomization (P _ 5×10-6)/clumped_B_selected.genus.Butyrivibrio.id.1993.clumped.csv
- Additional file 3- F statistics of instrumental variables (IVs)/Primary Mendelian randomization (P _ 5×10-6)/clumped_B_selected.genus.ChristensenellaceaeR.7group.id.clumped.csv
- Additional file 3- F statistics of instrumental variables (IVs)/Primary Mendelian randomization (P _ 5×10-6)/clumped_B_selected.genus.Collinsella.id.815.clumped.csv
- Additional file 3- F statistics of instrumental variables (IVs)/Primary Mendelian randomization (P _ 5×10-6)/clumped_B_selected.genus.Coprococcus1.id.11301.clumped.csv
- Additional file 3- F statistics of instrumental variables (IVs)/Primary Mendelian randomization (P _ 5×10-6)/clumped_B_selected.genus.Coprococcus2.id.11302.clumped.csv
- Additional file 3- F statistics of instrumental variables (IVs)/Primary Mendelian randomization (P _ 5×10-6)/clumped_B_selected.genus.Coprococcus3.id.11303.clumped.csv
- Additional file 3- F statistics of instrumental variables (IVs)/Primary Mendelian randomization (P _ 5×10-6)/clumped_B_selected.genus.DefluviitaleaceaeUCG011.id.11287.clumped.csv
- Additional file 3- F statistics of instrumental variables (IVs)/Primary Mendelian randomization (P _ 5×10-6)/clumped_B_selected.genus.Dialister.id.2183.clumped.csv
- Additional file 3- F statistics of instrumental variables (IVs)/Primary Mendelian randomization (P _ 5×10-6)/clumped_B_selected.genus.Dorea.id.1997.clumped.csv
- Additional file 3- F statistics of instrumental variables (IVs)/Primary Mendelian randomization (P _ 5×10-6)/clumped_B_selected.genus.Eggerthella.id.819.clumped.csv
- Additional file 3- F statistics of instrumental variables (IVs)/Primary Mendelian randomization (P _ 5×10-6)/clumped_B_selected.genus.Enterorhabdus.id.820.clumped.csv
- Additional file 3- F statistics of instrumental variables (IVs)/Primary Mendelian randomization (P _ 5×10-6)/clumped_B_selected.genus.Erysipelatoclostridium.id.11381.clumped.csv
- Additional file 3- F statistics of instrumental variables (IVs)/Primary Mendelian randomization (P _ 5×10-6)/clumped_B_selected.genus.ErysipelotrichaceaeUCG003.id.11384.clumped.csv
- Additional file 3- F statistics of instrumental variables (IVs)/Primary Mendelian randomization (P _ 5×10-6)/clumped_B_selected.genus.Eubacteriumeligensgroup.id.clumped.clumped.csv
- Additional file 3- F statistics of instrumental variables (IVs)/Primary Mendelian randomization (P _ 5×10-6)/clumped_B_selected.genus.Eubacteriumfissicatenagroup.id.clumped.clumped.csv
- Additional file 3- F statistics of instrumental variables (IVs)/Primary Mendelian randomization (P _ 5×10-6)/clumped_B_selected.genus.Eubacteriumnodatumgroup.id.clumped.clumped.csv
- Additional file 3- F statistics of instrumental variables (IVs)/Primary Mendelian randomization (P _ 5×10-6)/clumped_B_selected.genus.Eubacteriumrectalegroup.id.clumped.clumped.csv
- Additional file 3- F statistics of instrumental variables (IVs)/Primary Mendelian randomization (P _ 5×10-6)/clumped_B_selected.genus.Eubacteriumruminantiumgroup.id.clumped.clumped.csv
- Additional file 3- F statistics of instrumental variables (IVs)/Primary Mendelian randomization (P _ 5×10-6)/clumped_B_selected.genus.Eubacteriumventriosumgroup.id.clumped.clumped.csv
- Additional file 3- F statistics of instrumental variables (IVs)/Primary Mendelian randomization (P _ 5×10-6)/clumped_B_selected.genus.Eubacteriumxylanophilumgroup.id.clumped.clumped.csv
- Additional file 3- F statistics of instrumental variables (IVs)/Primary Mendelian randomization (P _ 5×10-6)/clumped_B_selected.genus.Faecalibacterium.id.2057.clumped.csv
- Additional file 3- F statistics of instrumental variables (IVs)/Primary Mendelian randomization (P _ 5×10-6)/clumped_B_selected.genus.FamilyXIIIAD3011group.id.11293.clumped.csv
- Additional file 3- F statistics of instrumental variables (IVs)/Primary Mendelian randomization (P _ 5×10-6)/clumped_B_selected.genus.Flavonifractor.id.2059.clumped.csv
- Additional file 3- F statistics of instrumental variables (IVs)/Primary Mendelian randomization (P _ 5×10-6)/clumped_B_selected.genus.Fusicatenibacter.id.11305.clumped.csv
- Additional file 3- F statistics of instrumental variables (IVs)/Primary Mendelian randomization (P _ 5×10-6)/clumped_B_selected.genus.Gordonibacter.id.821.clumped.csv
- Additional file 3- F statistics of instrumental variables (IVs)/Primary Mendelian randomization (P _ 5×10-6)/clumped_B_selected.genus.Haemophilus.id.3698.clumped.csv
- Additional file 3- F statistics of instrumental variables (IVs)/Primary Mendelian randomization (P _ 5×10-6)/clumped_B_selected.genus.Holdemanella.id.11393.clumped.csv
- Additional file 3- F statistics of instrumental variables (IVs)/Primary Mendelian randomization (P _ 5×10-6)/clumped_B_selected.genus.Holdemania.id.2157.clumped.csv
- Additional file 3- F statistics of instrumental variables (IVs)/Primary Mendelian randomization (P _ 5×10-6)/clumped_B_selected.genus.Howardella.id.2000.clumped.csv
- Additional file 3- F statistics of instrumental variables (IVs)/Primary Mendelian randomization (P _ 5×10-6)/clumped_B_selected.genus.Intestinibacter.id.11345.clumped.csv
- Additional file 3- F statistics of instrumental variables (IVs)/Primary Mendelian randomization (P _ 5×10-6)/clumped_B_selected.genus.Intestinimonas.id.2062.clumped.csv
- Additional file 3- F statistics of instrumental variables (IVs)/Primary Mendelian randomization (P _ 5×10-6)/clumped_B_selected.genus.Lachnoclostridium.id.11308.clumped.csv
- Additional file 3- F statistics of instrumental variables (IVs)/Primary Mendelian randomization (P _ 5×10-6)/clumped_B_selected.genus.Lachnospira.id.2004.clumped.csv
- Additional file 3- F statistics of instrumental variables (IVs)/Primary Mendelian randomization (P _ 5×10-6)/clumped_B_selected.genus.LachnospiraceaeFCS020group.id.11314.clumped.csv
- Additional file 3- F statistics of instrumental variables (IVs)/Primary Mendelian randomization (P _ 5×10-6)/clumped_B_selected.genus.LachnospiraceaeNK4A136group.id.11319.clumped.csv
- Additional file 3- F statistics of instrumental variables (IVs)/Primary Mendelian randomization (P _ 5×10-6)/clumped_B_selected.genus.LachnospiraceaeUCG001.id.11321.clumped.csv
- Additional file 3- F statistics of instrumental variables (IVs)/Primary Mendelian randomization (P _ 5×10-6)/clumped_B_selected.genus.LachnospiraceaeUCG004.id.11324.clumped.csv
- Additional file 3- F statistics of instrumental variables (IVs)/Primary Mendelian randomization (P _ 5×10-6)/clumped_B_selected.genus.LachnospiraceaeUCG008.id.11328.clumped.csv
- Additional file 3- F statistics of instrumental variables (IVs)/Primary Mendelian randomization (P _ 5×10-6)/clumped_B_selected.genus.LachnospiraceaeUCG010.id.11330.clumped.csv
- Additional file 3- F statistics of instrumental variables (IVs)/Primary Mendelian randomization (P _ 5×10-6)/clumped_B_selected.genus.Lactobacillus.id.1837.clumped.csv
- Additional file 3- F statistics of instrumental variables (IVs)/Primary Mendelian randomization (P _ 5×10-6)/clumped_B_selected.genus.Lactococcus.id.1851.clumped.csv
- Additional file 3- F statistics of instrumental variables (IVs)/Primary Mendelian randomization (P _ 5×10-6)/clumped_B_selected.genus.Marvinbryantia.id.2005.clumped.csv
- Additional file 3- F statistics of instrumental variables (IVs)/Primary Mendelian randomization (P _ 5×10-6)/clumped_B_selected.genus.Odoribacter.id.952.clumped.csv
- Additional file 3- F statistics of instrumental variables (IVs)/Primary Mendelian randomization (P _ 5×10-6)/clumped_B_selected.genus.Oscillibacter.id.2063.clumped.csv
- Additional file 3- F statistics of instrumental variables (IVs)/Primary Mendelian randomization (P _ 5×10-6)/clumped_B_selected.genus.Oxalobacter.id.2978.clumped.csv
- Additional file 3- F statistics of instrumental variables (IVs)/Primary Mendelian randomization (P _ 5×10-6)/clumped_B_selected.genus.Parabacteroides.id.954.clumped.csv
- Additional file 3- F statistics of instrumental variables (IVs)/Primary Mendelian randomization (P _ 5×10-6)/clumped_B_selected.genus.Paraprevotella.id.962.clumped.csv
- Additional file 3- F statistics of instrumental variables (IVs)/Primary Mendelian randomization (P _ 5×10-6)/clumped_B_selected.genus.Parasutterella.id.2892.clumped.csv
- Additional file 3- F statistics of instrumental variables (IVs)/Primary Mendelian randomization (P _ 5×10-6)/clumped_B_selected.genus.Peptococcus.id.2037.clumped.csv
- Additional file 3- F statistics of instrumental variables (IVs)/Primary Mendelian randomization (P _ 5×10-6)/clumped_B_selected.genus.Phascolarctobacterium.id.2168.clumped.csv
- Additional file 3- F statistics of instrumental variables (IVs)/Primary Mendelian randomization (P _ 5×10-6)/clumped_B_selected.genus.Prevotella7.id.11182.clumped.csv
- Additional file 3- F statistics of instrumental variables (IVs)/Primary Mendelian randomization (P _ 5×10-6)/clumped_B_selected.genus.RikenellaceaeRC9gutgroup.id.11191.clumped.csv
- Additional file 3- F statistics of instrumental variables (IVs)/Primary Mendelian randomization (P _ 5×10-6)/clumped_B_selected.genus.Romboutsia.id.11347.clumped.csv
- Additional file 3- F statistics of instrumental variables (IVs)/Primary Mendelian randomization (P _ 5×10-6)/clumped_B_selected.genus.Roseburia.id.2012.clumped.csv
- Additional file 3- F statistics of instrumental variables (IVs)/Primary Mendelian randomization (P _ 5×10-6)/clumped_B_selected.genus.Ruminiclostridium6.id.11356.clumped.csv
- Additional file 3- F statistics of instrumental variables (IVs)/Primary Mendelian randomization (P _ 5×10-6)/clumped_B_selected.genus.Ruminiclostridium9.id.11357.clumped.csv
- Additional file 3- F statistics of instrumental variables (IVs)/Primary Mendelian randomization (P _ 5×10-6)/clumped_B_selected.genus.RuminococcaceaeNK4A214group.id.11358.clumped.csv
- Additional file 3- F statistics of instrumental variables (IVs)/Primary Mendelian randomization (P _ 5×10-6)/clumped_B_selected.genus.RuminococcaceaeUCG002.id.11360.clumped.csv
- Additional file 3- F statistics of instrumental variables (IVs)/Primary Mendelian randomization (P _ 5×10-6)/clumped_B_selected.genus.RuminococcaceaeUCG003.id.11361.clumped.csv
- Additional file 3- F statistics of instrumental variables (IVs)/Primary Mendelian randomization (P _ 5×10-6)/clumped_B_selected.genus.RuminococcaceaeUCG004.id.11362.clumped.csv
- Additional file 3- F statistics of instrumental variables (IVs)/Primary Mendelian randomization (P _ 5×10-6)/clumped_B_selected.genus.RuminococcaceaeUCG005.id.11363.clumped.csv
- Additional file 3- F statistics of instrumental variables (IVs)/Primary Mendelian randomization (P _ 5×10-6)/clumped_B_selected.genus.RuminococcaceaeUCG009.id.11366.clumped.csv
- Additional file 3- F statistics of instrumental variables (IVs)/Primary Mendelian randomization (P _ 5×10-6)/clumped_B_selected.genus.RuminococcaceaeUCG011.id.11368.clumped.csv
- Additional file 3- F statistics of instrumental variables (IVs)/Primary Mendelian randomization (P _ 5×10-6)/clumped_B_selected.genus.RuminococcaceaeUCG013.id.11370.clumped.csv
- Additional file 3- F statistics of instrumental variables (IVs)/Primary Mendelian randomization (P _ 5×10-6)/clumped_B_selected.genus.RuminococcaceaeUCG014.id.11371.clumped.csv
- Additional file 3- F statistics of instrumental variables (IVs)/Primary Mendelian randomization (P _ 5×10-6)/clumped_B_selected.genus.Ruminococcus1.id.11373.clumped.csv
- Additional file 3- F statistics of instrumental variables (IVs)/Primary Mendelian randomization (P _ 5×10-6)/clumped_B_selected.genus.Ruminococcus2.id.11374.clumped.csv
- Additional file 3- F statistics of instrumental variables (IVs)/Primary Mendelian randomization (P _ 5×10-6)/clumped_B_selected.genus.Ruminococcusgauvreauiigroup.id.clumped.clumped.csv
- Additional file 3- F statistics of instrumental variables (IVs)/Primary Mendelian randomization (P _ 5×10-6)/clumped_B_selected.genus.Ruminococcusgnavusgroup.id.clumped.clumped.csv
- Additional file 3- F statistics of instrumental variables (IVs)/Primary Mendelian randomization (P _ 5×10-6)/clumped_B_selected.genus.Ruminococcustorquesgroup.id.clumped.clumped.csv
- Additional file 3- F statistics of instrumental variables (IVs)/Primary Mendelian randomization (P _ 5×10-6)/clumped_B_selected.genus.Sellimonas.id.14369.clumped.csv
- Additional file 3- F statistics of instrumental variables (IVs)/Primary Mendelian randomization (P _ 5×10-6)/clumped_B_selected.genus.Slackia.id.825.clumped.csv
- Additional file 3- F statistics of instrumental variables (IVs)/Primary Mendelian randomization (P _ 5×10-6)/clumped_B_selected.genus.Streptococcus.id.1853.clumped.csv
- Additional file 3- F statistics of instrumental variables (IVs)/Primary Mendelian randomization (P _ 5×10-6)/clumped_B_selected.genus.Subdoligranulum.id.2070.clumped.csv
- Additional file 3- F statistics of instrumental variables (IVs)/Primary Mendelian randomization (P _ 5×10-6)/clumped_B_selected.genus.Terrisporobacter.id.11348.clumped.csv
- Additional file 3- F statistics of instrumental variables (IVs)/Primary Mendelian randomization (P _ 5×10-6)/clumped_B_selected.genus.Turicibacter.id.2162.clumped.csv
- Additional file 3- F statistics of instrumental variables (IVs)/Primary Mendelian randomization (P _ 5×10-6)/clumped_B_selected.genus.Tyzzerella3.id.11335.clumped.csv
- Additional file 3- F statistics of instrumental variables (IVs)/Primary Mendelian randomization (P _ 5×10-6)/clumped_B_selected.genus.Victivallis.id.2256.clumped.csv
- Additional file 3- F statistics of instrumental variables (IVs)/Primary Mendelian randomization (P _ 5×10-6)/clumped_B_selected.genus.unknowngenus.id.1000000073.clumped.csv
- Additional file 3- F statistics of instrumental variables (IVs)/Primary Mendelian randomization (P _ 5×10-6)/clumped_B_selected.genus.unknowngenus.id.1000001215.clumped.csv
- Additional file 3- F statistics of instrumental variables (IVs)/Primary Mendelian randomization (P _ 5×10-6)/clumped_B_selected.genus.unknowngenus.id.1000005479.clumped.csv
- Additional file 3- F statistics of instrumental variables (IVs)/Primary Mendelian randomization (P _ 5×10-6)/clumped_B_selected.genus.unknowngenus.id.1000006162.clumped.csv
- Additional file 3- F statistics of instrumental variables (IVs)/Primary Mendelian randomization (P _ 5×10-6)/clumped_B_selected.genus.unknowngenus.id.1868.clumped.csv
- Additional file 3- F statistics of instrumental variables (IVs)/Primary Mendelian randomization (P _ 5×10-6)/clumped_B_selected.genus.unknowngenus.id.2001.clumped.csv
- Additional file 3- F statistics of instrumental variables (IVs)/Primary Mendelian randomization (P _ 5×10-6)/clumped_B_selected.genus.unknowngenus.id.2041.clumped.csv
- Additional file 3- F statistics of instrumental variables (IVs)/Primary Mendelian randomization (P _ 5×10-6)/clumped_B_selected.genus.unknowngenus.id.2071.clumped.csv
- Additional file 3- F statistics of instrumental variables (IVs)/Primary Mendelian randomization (P _ 5×10-6)/clumped_B_selected.genus.unknowngenus.id.2755.clumped.csv
- Additional file 3- F statistics of instrumental variables (IVs)/Primary Mendelian randomization (P _ 5×10-6)/clumped_B_selected.genus.unknowngenus.id.826.clumped.csv
- Additional file 3- F statistics of instrumental variables (IVs)/Primary Mendelian randomization (P _ 5×10-6)/clumped_B_selected.genus.unknowngenus.id.959.clumped.csv
- Additional file 3- F statistics of instrumental variables (IVs)/Primary Mendelian randomization (P _ 5×10-6)/clumped_B_selected.order.Bacillales.id.1674.clumped.csv
- Additional file 3- F statistics of instrumental variables (IVs)/Primary Mendelian randomization (P _ 5×10-6)/clumped_B_selected.order.Bacteroidales.id.913.clumped.csv
- Additional file 3- F statistics of instrumental variables (IVs)/Primary Mendelian randomization (P _ 5×10-6)/clumped_B_selected.order.Bifidobacteriales.id.432.clumped.csv
- Additional file 3- F statistics of instrumental variables (IVs)/Primary Mendelian randomization (P _ 5×10-6)/clumped_B_selected.order.Burkholderiales.id.2874.clumped.csv
- Additional file 3- F statistics of instrumental variables (IVs)/Primary Mendelian randomization (P _ 5×10-6)/clumped_B_selected.order.Clostridiales.id.1863.clumped.csv
- Additional file 3- F statistics of instrumental variables (IVs)/Primary Mendelian randomization (P _ 5×10-6)/clumped_B_selected.order.Coriobacteriales.id.810.clumped.csv
- Additional file 3- F statistics of instrumental variables (IVs)/Primary Mendelian randomization (P _ 5×10-6)/clumped_B_selected.order.Desulfovibrionales.id.3156.clumped.csv
- Additional file 3- F statistics of instrumental variables (IVs)/Primary Mendelian randomization (P _ 5×10-6)/clumped_B_selected.order.Erysipelotrichales.id.2148.clumped.csv
- Additional file 3- F statistics of instrumental variables (IVs)/Primary Mendelian randomization (P _ 5×10-6)/clumped_B_selected.order.Gastranaerophilales.id.1591.clumped.csv
- Additional file 3- F statistics of instrumental variables (IVs)/Primary Mendelian randomization (P _ 5×10-6)/clumped_B_selected.order.Lactobacillales.id.1800.clumped.csv
- Additional file 3- F statistics of instrumental variables (IVs)/Primary Mendelian randomization (P _ 5×10-6)/clumped_B_selected.order.Methanobacteriales.id.120.clumped.csv
- Additional file 3- F statistics of instrumental variables (IVs)/Primary Mendelian randomization (P _ 5×10-6)/clumped_B_selected.order.NB1n.id.3953.clumped.csv
- Additional file 3- F statistics of instrumental variables (IVs)/Primary Mendelian randomization (P _ 5×10-6)/clumped_B_selected.order.Pasteurellales.id.3688.clumped.csv
- Additional file 3- F statistics of instrumental variables (IVs)/Primary Mendelian randomization (P _ 5×10-6)/clumped_B_selected.order.Rhodospirillales.id.2667.clumped.csv
- Additional file 3- F statistics of instrumental variables (IVs)/Primary Mendelian randomization (P _ 5×10-6)/clumped_B_selected.order.Selenomonadales.id.2165.clumped.csv
- Additional file 3- F statistics of instrumental variables (IVs)/Primary Mendelian randomization (P _ 5×10-6)/clumped_B_selected.order.Verrucomicrobiales.id.4030.clumped.csv
- Additional file 3- F statistics of instrumental variables (IVs)/Primary Mendelian randomization (P _ 5×10-6)/clumped_B_selected.phylum.Actinobacteria.id.400.clumped.csv
- Additional file 3- F statistics of instrumental variables (IVs)/Primary Mendelian randomization (P _ 5×10-6)/clumped_B_selected.phylum.Bacteroidetes.id.905.clumped.csv
- Additional file 3- F statistics of instrumental variables (IVs)/Primary Mendelian randomization (P _ 5×10-6)/clumped_B_selected.phylum.Cyanobacteria.id.1500.clumped.csv
- Additional file 3- F statistics of instrumental variables (IVs)/Primary Mendelian randomization (P _ 5×10-6)/clumped_B_selected.phylum.Euryarchaeota.id.55.clumped.csv
- Additional file 3- F statistics of instrumental variables (IVs)/Primary Mendelian randomization (P _ 5×10-6)/clumped_B_selected.phylum.Firmicutes.id.1672.clumped.csv
- Additional file 3- F statistics of instrumental variables (IVs)/Primary Mendelian randomization (P _ 5×10-6)/clumped_B_selected.phylum.Lentisphaerae.id.2238.clumped.csv
- Additional file 3- F statistics of instrumental variables (IVs)/Primary Mendelian randomization (P _ 5×10-6)/clumped_B_selected.phylum.Proteobacteria.id.2375.clumped.csv
- Additional file 3- F statistics of instrumental variables (IVs)/Primary Mendelian randomization (P _ 5×10-6)/clumped_B_selected.phylum.Tenericutes.id.3919.clumped.csv
- Additional file 3- F statistics of instrumental variables (IVs)/Primary Mendelian randomization (P _ 5×10-6)/clumped_B_selected.phylum.Verrucomicrobia.id.3982.clumped.csv
- Additional file 3- F statistics of instrumental variables (IVs)/Primary Mendelian randomization (P _ 5×10-8)/
- Additional file 3- F statistics of instrumental variables (IVs)/Primary Mendelian randomization (P _ 5×10-8)/clumped_A_selected.class.Actinobacteria.id.419.clumped.csv
- Additional file 3- F statistics of instrumental variables (IVs)/Primary Mendelian randomization (P _ 5×10-8)/clumped_A_selected.family.Bifidobacteriaceae.id.433.clumped.csv
- Additional file 3- F statistics of instrumental variables (IVs)/Primary Mendelian randomization (P _ 5×10-8)/clumped_A_selected.family.Oxalobacteraceae.id.2966.clumped.csv
- Additional file 3- F statistics of instrumental variables (IVs)/Primary Mendelian randomization (P _ 5×10-8)/clumped_A_selected.family.Peptostreptococcaceae.id.2042.clumped.csv
- Additional file 3- F statistics of instrumental variables (IVs)/Primary Mendelian randomization (P _ 5×10-8)/clumped_A_selected.family.Streptococcaceae.id.1850.clumped.csv
- Additional file 3- F statistics of instrumental variables (IVs)/Primary Mendelian randomization (P _ 5×10-8)/clumped_A_selected.family.unknownfamily.id.1000001214.clumped.csv
- Additional file 3- F statistics of instrumental variables (IVs)/Primary Mendelian randomization (P _ 5×10-8)/clumped_A_selected.genus.Allisonella.id.2174.clumped.csv
- Additional file 3- F statistics of instrumental variables (IVs)/Primary Mendelian randomization (P _ 5×10-8)/clumped_A_selected.genus.Bifidobacterium.id.436.clumped.csv
- Additional file 3- F statistics of instrumental variables (IVs)/Primary Mendelian randomization (P _ 5×10-8)/clumped_A_selected.genus.Enterorhabdus.id.820.clumped.csv
- Additional file 3- F statistics of instrumental variables (IVs)/Primary Mendelian randomization (P _ 5×10-8)/clumped_A_selected.genus.Erysipelatoclostridium.id.11381.clumped.csv
- Additional file 3- F statistics of instrumental variables (IVs)/Primary Mendelian randomization (P _ 5×10-8)/clumped_A_selected.genus.Eubacteriumcoprostanoligenesgroup.id.clumped.clumped.csv
- Additional file 3- F statistics of instrumental variables (IVs)/Primary Mendelian randomization (P _ 5×10-8)/clumped_A_selected.genus.Faecalibacterium.id.2057.clumped.csv
- Additional file 3- F statistics of instrumental variables (IVs)/Primary Mendelian randomization (P _ 5×10-8)/clumped_A_selected.genus.Intestinibacter.id.11345.clumped.csv
- Additional file 3- F statistics of instrumental variables (IVs)/Primary Mendelian randomization (P _ 5×10-8)/clumped_A_selected.genus.Oxalobacter.id.2978.clumped.csv
- Additional file 3- F statistics of instrumental variables (IVs)/Primary Mendelian randomization (P _ 5×10-8)/clumped_A_selected.genus.Peptococcus.id.2037.clumped.csv
- Additional file 3- F statistics of instrumental variables (IVs)/Primary Mendelian randomization (P _ 5×10-8)/clumped_A_selected.genus.Romboutsia.id.11347.clumped.csv
- Additional file 3- F statistics of instrumental variables (IVs)/Primary Mendelian randomization (P _ 5×10-8)/clumped_A_selected.genus.RuminococcaceaeUCG009.id.11366.clumped.csv
- Additional file 3- F statistics of instrumental variables (IVs)/Primary Mendelian randomization (P _ 5×10-8)/clumped_A_selected.genus.RuminococcaceaeUCG013.id.11370.clumped.csv
- Additional file 3- F statistics of instrumental variables (IVs)/Primary Mendelian randomization (P _ 5×10-8)/clumped_A_selected.genus.Ruminococcus1.id.11373.clumped.csv
- Additional file 3- F statistics of instrumental variables (IVs)/Primary Mendelian randomization (P _ 5×10-8)/clumped_A_selected.genus.Ruminococcustorquesgroup.id.clumped.clumped.csv
- Additional file 3- F statistics of instrumental variables (IVs)/Primary Mendelian randomization (P _ 5×10-8)/clumped_A_selected.genus.Streptococcus.id.1853.clumped.csv
- Additional file 3- F statistics of instrumental variables (IVs)/Primary Mendelian randomization (P _ 5×10-8)/clumped_A_selected.genus.Tyzzerella3.id.11335.clumped.csv
- Additional file 3- F statistics of instrumental variables (IVs)/Primary Mendelian randomization (P _ 5×10-8)/clumped_A_selected.genus.unknowngenus.id.1000001215.clumped.csv
- Additional file 3- F statistics of instrumental variables (IVs)/Primary Mendelian randomization (P _ 5×10-8)/clumped_A_selected.order.Bifidobacteriales.id.432.clumped.csv
- Additional file 3- F statistics of instrumental variables (IVs)/Primary Mendelian randomization (P _ 5×10-8)/clumped_A_selected.order.Gastranaerophilales.id.1591.clumped.csv
- Additional file 3- F statistics of instrumental variables (IVs)/Primary Mendelian randomization (P _ 5×10-8)/clumped_A_selected.phylum.Actinobacteria.id.400.clumped.csv
- Additional file 3- F statistics of instrumental variables (IVs)/Reverse Mendelian randomization (P _ 5×10-6)/
- Additional file 3- F statistics of instrumental variables (IVs)/Reverse Mendelian randomization (P _ 5×10-6)/JClump_B _selected.Early DKD in T2D.clumped.csv
- Additional file 3- F statistics of instrumental variables (IVs)/Reverse Mendelian randomization (P _ 5×10-6)/JClump_B _selected.noLate DKD in T2D.clumped.csv
- Additional file 3- F statistics of instrumental variables (IVs)/Reverse Mendelian randomization (P _ 5×10-6)/JClump_B _selected.noT2DDKA.clumped.csv
- Additional file 3- F statistics of instrumental variables (IVs)/Reverse Mendelian randomization (P _ 5×10-6)/JClump_B _selected.ok-DKD in T1D.clumped.csv
- Additional file 3- F statistics of instrumental variables (IVs)/Reverse Mendelian randomization (P _ 5×10-6)/JClump_B _selected.ok-DKD in T2D.clumped.csv
- Additional file 3- F statistics of instrumental variables (IVs)/Reverse Mendelian randomization (P _ 5×10-6)/JClump_B _selected.ok-Late DKD in T1D.clumped.csv
- Additional file 3- F statistics of instrumental variables (IVs)/Reverse Mendelian randomization (P _ 5×10-6)/JClump_B _selected.ok-T1DDKA.clumped.csv
- Additional file 3- F statistics of instrumental variables (IVs)/Reverse Mendelian randomization (P _ 5×10-6)/JClump_B _selected.okDR in T1D.clumped.csv
- Additional file 3- F statistics of instrumental variables (IVs)/Reverse Mendelian randomization (P _ 5×10-6)/JClump_B _selected.okDR in T2D.clumped.csv
- Additional file 3- F statistics of instrumental variables (IVs)/Reverse Mendelian randomization (P _ 5×10-6)/JClump_B _selected.okEarly DKD in T1D.clumped.csv
- Additional file 3- F statistics of instrumental variables (IVs)/Reverse Mendelian randomization (P _ 5×10-8)/
- Additional file 3- F statistics of instrumental variables (IVs)/Reverse Mendelian randomization (P _ 5×10-8)/JClump_A _selected.DKD IN T1D_selected.clumped.csv
- Additional file 3- F statistics of instrumental variables (IVs)/Reverse Mendelian randomization (P _ 5×10-8)/JClump_A _selected.DR in T1D_selected.clumped.csv
- Additional file 3- F statistics of instrumental variables (IVs)/Reverse Mendelian randomization (P _ 5×10-8)/JClump_A _selected.DR in T2D_selected.clumped.csv
- Additional file 3- F statistics of instrumental variables (IVs)/Reverse Mendelian randomization (P _ 5×10-8)/JClump_A _selected.Early DKD in T1D_selected.clumped.csv
- Additional file 3- F statistics of instrumental variables (IVs)/Reverse Mendelian randomization (P _ 5×10-8)/JClump_A _selected.Late DKD in T1D_selected.clumped.csv
- Additional file 3- F statistics of instrumental variables (IVs)/Reverse Mendelian randomization (P _ 5×10-8)/JClump_A _selected.T1DDKA_selected.clumped.csv
- Additional file 3- F statistics of instrumental variables (IVs)/Reverse Mendelian randomization (P _ 5×10-8)/JClump_A _selected.T2DDKA_selected.clumped.csv
