# Supplementary material for: Causal relationship between gut microbiota and diabetic complications: a two-sample Mendelian randomization study
Source: Diabetol Metab Syndr. 2024 Aug 20;16:202. doi: 10.1186/s13098-024-01424-7 (PMC11334315; doi:10.1186/s13098-024-01424-7)
Supplement: Supplementary file 3 — Additional file 3. F statistics of instrumental variables (IVs). [file 13098_2024_1424_MOESM3_ESM.zip › Additional file 3- F statistics of instrumental variables (IVs)/Primary Mendelian randomization (P _ 5×10-6)/clumped_B_selected.family.Oxalobacteraceae.id.2966.clumped.csv]

	chr.exposure	SNP	other_allele.exposure	effect_allele.exposure	R2	F
1	3	rs4428215	A	G	0.00607734856049126	28.0273786132212
2	6	rs1569853	C	T	0.00467160395098724	21.513969354576
3	9	rs736744	T	C	0.00542073472283156	24.9827174698386
4	22	rs6000536	T	C	0.00466137272869312	21.4666312144671
