# Supplementary material for: Causal relationship between gut microbiota and diabetic complications: a two-sample Mendelian randomization study
Source: Diabetol Metab Syndr. 2024 Aug 20;16:202. doi: 10.1186/s13098-024-01424-7 (PMC11334315; doi:10.1186/s13098-024-01424-7)
Supplement: Supplementary file 3 — Additional file 3. F statistics of instrumental variables (IVs). [file 13098_2024_1424_MOESM3_ESM.zip › Additional file 3- F statistics of instrumental variables (IVs)/Primary Mendelian randomization (P _ 5×10-6)/clumped_B_selected.family.Victivallaceae.id.2255.clumped.csv]

	chr.exposure	SNP	other_allele.exposure	effect_allele.exposure	R2	F
1	11	rs4396289	T	C	0.00628556134698744	28.9936833999391
2	7	rs34296005	A	T	0.00609357718137979	28.102680256295
3	2	rs6545794	G	A	0.00631130785565343	29.1131997496345
4	9	rs62570196	T	C	0.0077396057695349	35.7531331013356
