# Supplementary material for: Causal relationship between gut microbiota and diabetic complications: a two-sample Mendelian randomization study
Source: Diabetol Metab Syndr. 2024 Aug 20;16:202. doi: 10.1186/s13098-024-01424-7 (PMC11334315; doi:10.1186/s13098-024-01424-7)
Supplement: Supplementary file 3 — Additional file 3. F statistics of instrumental variables (IVs). [file 13098_2024_1424_MOESM3_ESM.zip › Additional file 3- F statistics of instrumental variables (IVs)/Primary Mendelian randomization (P _ 5×10-6)/clumped_B_selected.genus.RuminococcaceaeUCG011.id.11368.clumped.csv]

	chr.exposure	SNP	other_allele.exposure	effect_allele.exposure	R2	F
1	6	rs1416041	C	A	0.00772609949223467	142.784378805185
