# Supplementary material for: Causal relationship between gut microbiota and diabetic complications: a two-sample Mendelian randomization study
Source: Diabetol Metab Syndr. 2024 Aug 20;16:202. doi: 10.1186/s13098-024-01424-7 (PMC11334315; doi:10.1186/s13098-024-01424-7)
Supplement: Supplementary file 3 — Additional file 3. F statistics of instrumental variables (IVs). [file 13098_2024_1424_MOESM3_ESM.zip › Additional file 3- F statistics of instrumental variables (IVs)/Reverse Mendelian randomization (P _ 5×10-6)/JClump_B _selected.noLate DKD in T2D.clumped.csv]

	pval	id	chr.exposure	id.exposure	data_source.exposure	R2	F
1	0.0572692747805369	SqsrXK	2	T1DDKA	textfile	0.0552623218875	216.957528665782
