# Supplementary material for: Causal relationship between gut microbiota and diabetic complications: a two-sample Mendelian randomization study
Source: Diabetol Metab Syndr. 2024 Aug 20;16:202. doi: 10.1186/s13098-024-01424-7 (PMC11334315; doi:10.1186/s13098-024-01424-7)
Supplement: Supplementary file 3 — Additional file 3. F statistics of instrumental variables (IVs). [file 13098_2024_1424_MOESM3_ESM.zip › Additional file 3- F statistics of instrumental variables (IVs)/Reverse Mendelian randomization (P _ 5×10-6)/JClump_B _selected.noT2DDKA.clumped.csv]

	pval	id	effect_allele.exposure	data_source.exposure	maf	F
1	6.87889441577745e-07	SpOl2A	C	textfile	0.0145116	289155.004917343
2	2.20749838317008e-08	SpOl2A	G	textfile	0.429036	143782.484827215
