# Supplementary material for: Causal relationship between gut microbiota and diabetic complications: a two-sample Mendelian randomization study
Source: Diabetol Metab Syndr. 2024 Aug 20;16:202. doi: 10.1186/s13098-024-01424-7 (PMC11334315; doi:10.1186/s13098-024-01424-7)
Supplement: Supplementary file 3 — Additional file 3. F statistics of instrumental variables (IVs). [file 13098_2024_1424_MOESM3_ESM.zip › Additional file 3- F statistics of instrumental variables (IVs)/Reverse Mendelian randomization (P _ 5×10-6)/JClump_B _selected.ok-DKD in T1D.clumped.csv]

	pval	id	effect_allele.exposure	data_source.exposure	maf	F
1	7.26290449406549e-07	m36ssF	A	textfile	0.0405	57.5248043741112
2	1.5530722902559e-07	m36ssF	T	textfile	0.3633	41.8791626699606
3	1.00487762273422e-08	m36ssF	T	textfile	0.2048	50.4140820392142
4	2.04003378934323e-07	m36ssF	T	textfile	0.4144	66.4305094077268
